# Supplementary material for: Single-photon microscopy to study biomolecular condensates
Source: Nat Commun. 2023 Dec 12;14:8224. doi: 10.1038/s41467-023-43969-7 (PMC10716487; doi:10.1038/s41467-023-43969-7)
Supplement: Supplementary file 4 — Source Data [file 41467_2023_43969_MOESM4_ESM.xlsx]

## Sheet: Fig2
Raw data provided at:
Diffusion Law plot		w0 (nm)	tau (ms)	std (ms)
	central	260	1.22785	0.117444
	3x3	310	1.8102	0.100662
	5x5	370	2.69086	0.154273

## Sheet: Fig3
Diffusion Law plot		w0 (nm)	tau (s)
Before stress	central	260	0..00049749
	3x3	320	0.0009089
	5x5	390	0.0012089
Diffusion Law plot		w0 (nm)	tau (s)
after stress	central	260	0.0128801
	3x3	320	0.0161417
	5x5	390	0.0190111
Clustering plots	tau central	tau 5x5		tau central	tau 5x5		tau central	tau 5x5		tau central	tau 5x5
	ms	ms		ms	ms		ms	ms		ms	ms
G3BP1 wt pre	5.03818	8.08518	G3BP1 525 pre	5.54606	14.0753	FUS wt pre	28.6037	37.748	FUS 525 pre	98.833	154.216
	8.38893	13.4154		4.30037	11.9604		23.7353	47.5031		39.5737	92.1682
	4.84065	12.5446		14.0715	27.8242		62.0925	40.8506		87.196	115.794
	14.9745	26.08		10.2579	26.4613		53.2706	123.475		179.85	428.618
	7.72348	10.473		5.26193	12.6115		56.827	93.9565		235.035	294.346
	8.64945	20.5594		14.8467	36.3947		91.6422	112.146		140.124	313.716
	8.07727	15.9195		11.2498	36.5356		184.099	259.266		72.6559	246.463
	6.30076	16.5348		5.03481	14.9436		284.145	322.742		82.2576	192.904
	5.56737	16.2274		5.54892	19.5338		125.663	210.725		200.243	234.663
	3.59953	8.74796								240.82	246.113
	6.3782	13.9615								69.9964	221.98
	4.23791	9.93927								49.8358	70.1493
	16.4371	29.8088								212.291	390.901
	18.2699	40.6395								75.204	82.4056
	21.1725	46.7724								82.8483	105.775
	29.0351	39.0542								112.604	176.515
	16.4371	29.8088								37.8269	128.775
	18.2699	40.6395								220.163	145.913
	21.1725	46.7724								122.139	153.219
	29.0351	39.0542								90.6396	168.449
										164.82	237.678
										74.575	206.467
										265.349	685.832
										267.475	426.721
										308.127	413.423
G3BP1 wt post	32.3295	69.7396	G3BP1 wt post	114.409	268	FUS wt post	46.7005	113.792	FUS 525 post	335.943	396.663
	16.6301	43.7346		87.4444	128.528		101.158	109.914		178.561	237.273
	29.6003	63.2778		114.835	145.13		145.932	161.003		59.8703	168.323
	42.1865	60.5618		78.6843	219.989		50.0334	107.181		486.54	528.168
	112.094	217.065		168.941	263.396		92.5177	134.225		616.84	709.621
	107.71	96.7332		124.885	233.603		79.3212	123.922		599.632	609.606
	22.9537	30.5622		68.6092	186.843		233.479	238.544		651.484	677.495
	137.733	62.6771		54.1006	63.765		71.3007	93.4277		757.119	777.836
	70.7619	85.119		71.6421	163.198		217.735	242.674		1034.45	1092.4
	306.517	315.494		87.3678	70.8542		67.4345	153.576		469.638	573.887
	170.655	180.245		119.299	145.743					291.354	425.14
	224.917	303.171		61.4368	127.376					237.885	287.927
	154.175	192.197		68.3631	100.269					676.129	718.385
	270.785	202.793		50.6179	52.2087					528.232	667.551
	264.129	319.447		44.5727	87.6865					347.901	364.921
	297.913	268.081		66.125	98.51					511.139	732.065
	311.277	415.415		103.111	106.815					501.823	693.504
				39.6148	50.4809					535.409	567.082
				33.5348	65.4452					526.751	573.214
				77.8057	112.023					361.026	484.785
				31.1267	60.8999					296.983	403.317
				36.2367	52.1018					708.342	730.105
				23.921	82.3314					613.256	612.728
				48.7084	52.4221					650.749	722.869
				60.871	122.678					254.642	402.975
				36.6068	75.0339					529.387	553.607
				45.1997	72.4251					134.885	291.856
				31.9413	72.9737					78.9009	100.347
				73.5246	114.409					59.7831	93.1088
				242.501	145.639					207.392	306.959
				242.164	259.412					113.691	270.944
				207.612	268.908					251.158	312.784
				196.191	213.947					319.238	332.506
				544.663	665.862
				354.633	351.586
				482.623	693.718
				615.965	762.149
				334.55	368.264
				325.156	330.498
				288.366	322.069
				366.78	447.075
				138.639	343.729
				124.81	387.015

## Sheet: Fig4
Lifetimes	(Fig 4.f)							Fig. 4h	lifetimes	tau central	tau 5x5			Fig. 4g	lifetimes wt	D wt	lifetime 525	D 525
ns	SK wt pre	SK wt stress	SK 525 pre	SK 525 stress					2.26	225.012	316.212				2.52	0.440646
	2.4	2.45	2.51	2.45					2.33	149.135	306.394				2.48	0.259951	2.05	0.0310078
	2.47	2.44	2.51	2.4					2.41	49.2524	72.4884				2.46	0.202245	2.33	0.397352
	2.48	2.37	2.52	2.39					2.48	85.0748	134.759				2.37	0.150202	2.44	0.210916
	2.5	2.44	2.44	2.29					2.46	56.3131	94.0595				2.33	0.128255	2.35	0.272669
	2.47	2.37	2.54	2.46					2.2	307.574	490.176				2.46	0.458334	2.37	0.223773
	2.47	2.27	2.55	2.45					2.42	60.9951	138.169				2.39	0.126093	2.24	0.143494
	2.52	2.38	2.57	2.45					2.35	108.978	362.398				2.45	0.238725	2.25	0.280348
	2.49	2.36	2.55	2.48					2.25	389.005	787.302				2.1	0.0846924	2.12	0.0396188
	2.49	2.35	2.54	2.34					2.45	89.1889	241.1				2.4	0.515909	2.51	0.437917
	2.49	2.26	2.5	2.05					2.4	92.8977	155.662				2.27	0.0439969	2.51	0.388078
	2.47	2.42	2.48	2.23					2.37	115.575	180.013				2.38	0.490501	2.52	0.441399
	2.47	2.18	2.48	2.44					2.46	62.188	124.009				2.36	0.349987	2.25	0.247139
	2.52	2.41	2.53	2.35					2.49	45.4388	60.3787				2.35	0.572618	2.44	0.281972
	2.42	2.3		2.11					2.35	138.828	280.816				2.47	0.601651	2.54	0.315549
	2.48	2.48		2.27					2.52	62.9784	81.1662				2.5	0.410069	2.55	0.407958
	2.49	2.46		2.24					2.47	44.6898	66.4566				2.47	0.37244	2.57	0.344201
	2.41	2.22		2.25					2.45	35.3923	85.4229				2.47	0.634921	2.55	0.36312
	2.52	2.42		2.12					2.41	56.8477	107.269				2.52	0.235481	2.54	0.10651
	2.49	2.41							2.51	30.8146	42.0245				2.49	0.438998	2.48	0.286255
	2.41	2.25							2.49	56.8837	75.137				2.49	1.40001	2.4	0.055277
	2.45	2.45							2.44	48.8532	101.892				2.49	0.656729	2.5	0.420475
	2.36	2.38							2.47	17.578	33.7611				2.47	0.283481	2.45	0.327351
	2.51	2.37							2.05	150.875	590.059				2.47	0.111354	2.39	0.186962
	2.34	2.33							2.33	70.2427	94.6661				2.52	0.442631	2.48	0.0600725
	2.44	2.46							2.44	131.372	189.649				2.42	0.0822301	2.53	0.11377
	2.47	2.39							2.3	139.798	146.698				2.48	0.152467	2.49	0.0576603
	2.52	2.1							2.27	124.127	178.752				2.45	0.363614	2.46	0.0524832
	2.48	2.45							2.24	133.325	278.757				2.44	0.116284	2.45	0.108618
	2.46								2.25	102.542	142.68				2.37	0.206759	2.45	0.12103
									2.12	353.759	1009.62				2.44	0.390284	2.48	0.124197
															2.26	0.126498	2.34	0.0894705
															2.33	0.130551
															2.41	0.551813
															2.48	0.296827
															2.46	0.425263
															2.2	0.0816034
															2.42	0.2895
															2.35	0.110376
															2.25	0.0508064
															2.41	0.165907
															2.4	0.256966
															2.37	0.222206
															2.46	0.322557
															2.49	0.662486
															2.35	0.142442
															2.52	0.492816
															2.47	0.601897
															2.45	0.468258
															2.41	0.372895
															2.51	0.951826
															2.49	0.532361
															2.44	0.392571
															2.47	1.1848
															2.05	0.0677899
															2.33	0.422538
															2.44	0.210916
															2.3	0.272669
															2.27	0.223773
															2.24	0.143494
															2.25	0.280348
															2.12	0.0396188

## Sheet: Fig5
wt		wt Rnase		525		525 Rnase			Sk wt RNAse	lifetime	tau central	tau 5x5
Circularity	Area	Circularity	Area	Circularity	Area	Circularity	Area			ns	ms	ms
0.748	4.1298	0.26	0.9575	0.417	2.86072	0.423	3.34778			2.12	110.791	203.375
0.791	1.27071	0.461	0.07623	0.168	2.84242	0.558	3.2368			2.09	104.221	179.569
0.763	0.317677	0.297	0.162261	0.349	0.451371	0.607	3.03334			2.11	126.143	175.776
0.914	0.149495	0.259	0.225423	0.496	0.805149	0.526	3.81018			2.18	160	237.492
0.783	2.97122	0.277	0.152588	0.292	2.23246	0.794	7.32442			2.15	117.729	178.835
0.914	0.149495	0.526	0.0976562	0.259	1.92138	0.619	0.887808			2.12	205.076	253.339
0.549	2.65354	0.664	0.726318	0.358	0.921041	0.92	0.517888			2.01	239.39	219.693
1	0.317677	0.68	0.415039	0.165	3.88545	0.768	2.57094			2.31	172.057	279.684
0.713	2.35455	0.684	0.634766	0.192	0.78075	0.512	6.19616			2.21	173.895	131.367
0.638	1.49495	0.649	0.10376	0.328	0.872244	0.885	2.36749			2.21	217.462	135.162
0.751	0.953031	0.524	0.0915527	0.481	0.670957	0.817	0.240448			2.32	100.908	250.222
0.685	1.04647	0.825	0.109863	0.372	0.591662	0.671	0.795328			2.2	150.513	161.267
0.554	1.53232	0.376	0.305176	0.513	0.0975938	0.745	3.60672			2.18	24.5459	25.4617
0.629	1.27071	0.798	0.286865	0.34	0.109793	0.541	6.76954			2.2	207.998	256.713
0.887	0.549246	0.509	0.396729	0.473	0.664857	0.707	1.47968			2.22	244.872	259.044
0.838	0.425666	0.514	0.109863	0.259	1.6175	0.383	1.97907			2.21	172.057	279.684
0.79	0.810138	0.658	0.311279	0.122	1.36	0.342	4.71389
0.848	1.59281	0.55	0.469971	0.259	0.49	0.263	5.12751
0.813	0.686558	0.512	0.585938	0.18	0.4625	0.278	0.37924
1	0.205967	0.603	1.31226	0.458	0.164774	0.164	4.03213		Sk 525 RNAse	lifetime	tau central	tau 5x5
0.666	0.411935	0.419	0.0732422	0.446	6.71453	0.304	0.203456			ns	ms	ms
0.965	0.247161	0.333	0.0854492	0.641	0.823869	0.195	0.628864			2.17	883.98	1060.98
0.923	0.494321	0.897	0.134277	0.467	2.30683	0.28	1.59066			2.24	134.006	244.944
0.944	0.260892	0.808	0.109863	0.606	10.5181	0.423	14.2234			2.2	227.433	375.233
0.762	0.439397	0.638	0.421143	0.789	2.12833	0.41	2.51546			2.13	1102.35	1728.16
0.922	0.178505	0.556	0.445557	0.91	0.370741	0.319	1.01728			2.15	277.603	199.759
0.566	2.56773	0.555	0.476074	0.877	1.0573	0.397	0.397777			2.15	89.4083	177.073
0.733	0.645364	0.743	0.262451	0.555	4.86083	0.615	0.404444			2.09	213.56	333.13
0.923	0.494321	0.774	0.250244	0.866	0.617902	0.184	3.92333
0.832	0.933718	0.77	0.324249	0.509	0.494321	0.606	0.201111
0.922	0.178505	0.795	0.600815	0.24	0.768945	0.793	0.500168
0.564	0.71402	0.687	0.171661	0.325	11.0124	0.922	0.134191
0.725	1.40058	0.623	0.314713	0.372	3.30921	0.929	0.182988
0.532	4.55874	0.747	1.15395	0.539	8.80167	0.896	0.15249
0.953	0.549246	0.811	0.133514	0.451	4.10561	0.947	0.286682
0.916	0.260892	0.86	0.228882	0.335	5.1275	0.771	1.19552
0.734	2.08714	0.717	0.190735	0.609	1.35	0.883	0.359877
0.513	1.00237	0.782	0.0953674	0.622	0.78	0.671	0.262283
0.922	0.178505	0.927	0.152588	0.388	7.69	0.972	0.207387
1	0.315817	0.816	1.18256	0.478	2.42	0.87	0.426973
0.614	2.36176	0.792	0.79155	0.824	2.44	0.76	0.457471
0.676	0.439397	0.876	0.104904	0.377	11.83	0.898	0.107811
0.933	0.741482	0.607	1.41144	0.712	0.77	0.587	0.180774
0.851	2.1146	0.779	0.829697	0.589	1.17	0.758	1.26215
0.687	0.988643	0.789	0.228882	0.616	0.53	0.825	0.271161
0.777	0.425666	0.881	0.352859	0.75	1.11	0.702	0.428659
0.907	1.00237	0.693	0.4673	0.616	5.46	0.981	0.485814
0.785	1.08476	0.712	0.0789541	0.313	0.8	0.943	0.31435
0.951	1.33192	0.6	0.511485	0.317	13.8	0.917	0.962102
0.82	0.439397	0.651	1.36968	0.513	6.53	0.878	0.219092
0.776	0.494321	0.875	0.562977			0.883	0.457236
0.962	0.686558	0.922	0.0446262			0.748	0.438185
0.457	0.741482	0.605	0.178505			0.549	0.98875
0.895	0.247161	0.796	0.09875			0.267	1.1825
0.92	0.398203	0.599	1.67063			0.487	4.02832
0.911	0.192236	0.752	1.28812			0.844	0.909424
0.854	1.94982	0.846	0.185625
0.534	1.52416
0.851	1.20834
0.701	0.965
0.814	1.21
0.584	1.37
0.95	0.55
0.735	0.46
0.887	0.11
0.878	0.95
0.836	0.27
0.894	1.7
0.827	1.21
0.864	1.07
0.561	1.22
0.82	0.57

## Sheet: Fig6
Sk wt RNAse	lifetime	Deff	Sconf				GrG_Pre	GgR_Pre	GrG_Post	GgR_Post
	ns	um2/s					0.176156	0.287339	0.0384055	0.348981
	2.55	2.90818	1.76709				0.0979585	0.00106379	0.377387	0.279795
	2.44	3.09404	1.34731				0.103971	0.00474439	1.05851	0.873783
	2.43	1.66771	1.33346				0.146521	0.00158398	0.683007	0.195203
	2.51	0.905966	1.11412				0.226354	0.144004	0.191727	0.410303
	2.49	0.444963	1.2915				0.00447847	0.130297	0.110068	0.387717
	2.44	0.388276	0.932615				0.00284335	0.0339552	0.40312	0.522611
	2.45	0.789589	1.66557				0.188847	0.132147	0.200808	0.466207
	2.41	1.85325	1.54121						0.149316	0.0478287
	2.54	1.37043	1.23062						0.235504	0.329253
	2.4	0.716911	1.6427						0.373087	0.000642254
	2.49	2.99459	0.692312						1.03552	0.125636
	2.49	2.4816	0.941218						0.82553	0.549995
	2.51	0.392703	1.05775						0.276372	0.0838768
	2.5	0.374661	0.806598						0.706334	0.0787001
	2.45	0.512497	1.2797						0.378549	1.07974
	2.47	0.463977	0.78765						0.182721
	2.45	0.443674	0.987643						0.0990718
	2.27	0.0884027	0.768581						0.230745
	2.3	0.111151	1.08959						0.378549
	2.21	0.277681	1.82579						0.182721
	2.37	0.264147	0.676526						0.0990718
	2.35	0.166775	0.64698						0.230745
	2.31	0.0527445	2.30095
	2.39	0.305247	1.64611
	2.41	0.499072	1.8164
	2.37	0.0619085	0.808563
	2.25	0.139303	0.636502
	2.33	0.126373	0.52234
	2.23	0.0446654	1.69691
	2.36	0.0716143	0.89157
	2.36	0.0500897	2.17428
	2.22	0.0892689	0.906127
